# Supplementary material for: The New and the Old: Platform Cross-Validation of Immunoaffinity MASS Spectrometry versus ELISA for PromarkerD, a Predictive Test for Diabetic Kidney Disease
Source: Proteomes. 2020 Oct 28;8(4):31. doi: 10.3390/proteomes8040031 (PMC7709118; doi:10.3390/proteomes8040031)
Supplement: Supplementary file 1 [file proteomes-08-00031-s001.zip › Supplementary File 1.xlsx]

## Sheet: Sheet1
Supplementary File 1. The baseline demographic and clinical characteristics of the 100 Fremantle Diabetes Study participants included in the current study.
Characteristic	Mean±SD*
Age (years)	64.5±12.3
Gender, % male	52
BMI (kg/m2)	31.7±5.6
Diabetes duration (years)†	7.6 [2.0-12.0]
Fasting plasma glucose (mmol/L)**	7.7 (5.6-10.7)
HbA1c (%)**	7.1 (5.9-8.6)
* All values are mean±SD (standard deviation) unless labelled otherwise; ** Geometric mean (SD range); † Median [IQR – interquartile range]. BMI, body mass index; HbA1c, glycated hemoglobin.
