# Supplementary material for: The New and the Old: Platform Cross-Validation of Immunoaffinity MASS Spectrometry versus ELISA for PromarkerD, a Predictive Test for Diabetic Kidney Disease
Source: Proteomes. 2020 Oct 28;8(4):31. doi: 10.3390/proteomes8040031 (PMC7709118; doi:10.3390/proteomes8040031)
Supplement: Supplementary file 1 [file proteomes-08-00031-s001.zip › Supplementary File 2.xlsx]

## Sheet: Transition settings
Supplementary File 2: Transition settings for mass spectrometry analysis
Q1 Mass (Da)	Q3 Mass (Da)	Dwell time (msec)	Peptide transition	Declustering Potential (V)	Collision Energy (V)
552.788	862.442	60	APOA4.LEPYADQLR.+2y7.light	71.4	27.2
552.788	765.389	60	APOA4.LEPYADQLR.+2y6.light	71.4	27.2
557.792	872.45	60	APOA4.LEPYADQLR.+2y7.heavy	71.4	27.2
557.792	775.397	60	APOA4.LEPYADQLR.+2y6.heavy	71.4	27.2
574.28	935.4	60	CD5L.LVGGDNLC[CAM]SGR.+2y9.light	73	28.5
574.28	479.203	60	CD5L.LVGGDNLC[CAM]SGR.+2y4.light	73	28.5
579.284	945.408	60	CD5L.LVGGDNLC[CAM]SGR.+2y9.heavy	73	28.5
579.284	489.211	60	CD5L.LVGGDNLC[CAM]SGR.+2y4.heavy	73	28.5
473.279	685.399	60	IBP3.FLNVLSPR.+2y6.light	65.6	22.7
473.279	571.356	60	IBP3.FLNVLSPR.+2y5.light	65.6	22.7
478.284	695.407	60	IBP3.FLNVLSPR.+2y6.heavy	65.6	22.7
478.284	581.365	60	IBP3.FLNVLSPR.+2y5.heavy	65.6	22.7
